# Supplementary material for: The HIV-1 Nucleocapsid Regulates Its Own Condensation by Phase-Separated Activity-Enhancing Sequestration of the Viral Protease during Maturation
Source: Viruses. 2021 Nov 19;13(11):2312. doi: 10.3390/v13112312 (PMC8625067; doi:10.3390/v13112312)
Supplement: Supplementary file 1 [file viruses-13-02312-s001.zip]

Archive with 1 entries (1 files):
- viruses-1442537-supplementary.pdf
